# Supplementary material for: A Cytokine Network Balance Influences the Fate of Leishmania (Viannia) braziliensis Infection in a Cutaneous Leishmaniasis Hamster Model
Source: Front Immunol. 2021 Jul 1;12:656919. doi: 10.3389/fimmu.2021.656919 (PMC8281932; doi:10.3389/fimmu.2021.656919)
Supplement: Supplementary file 1 [file DataSheet_1.xls]

## Sheet: Análise temporal completa
ID	4h 104b	4h 104d	4h 105b	4h 106a	4h 106b	4h 106c	4h 106d	24h 104a	24h 104b	24h 104c	24h 104d	24h 105a	24h 105b	24h 105c	24h 105d	24h 106a	24h 106b	24h 106c	24h 106d	15d 104a	15d 104b	15d 104c	15d 104d	15d 104e	15d 104f	15d 104h	15d 105a	15d 105b	15d 105c	15d 105d	15d 105e	15d 105f	15d 105g	15d 105h	15d 106a	15d 106b	15d 106c	15d 106d	15d 106e	15d 106f	15d 106g	15d 106h	30d 104a	30d 104b	30d 104c	30d 104d	30d 104h	30d 105b	30d 105c
IFN- γ	13.75	13.58	13.7	13.34	12.35	12.13	12.74	12.86	11.68	11.38	12.18	13.13	13.39		13.1	12.92	15.62	14.21	14.21	14.002	12.792	15.222	14.086	12	11.9	12.6	13.736	13.885	14.187	13.28	8.6	11.9	9.1	7.1	8.681	10.354	10.645	5.96	5.8	2.9	12.2	5	14.118	14.133	10.574	6.805	3.5	14.901	7.97
IL-10			14	14.2	13	12.8	13.1	15.4	15.5	12.9	16.6	15.3			16.2	16.3		14.5		15.332	12.654	15.122	18.906	14.2	13.8	11	13.379	14.865	16.515	13.457	10.7	11.2	10.3	10.5	13.458	10.376	13.852	10.642	9.9	7.5	11.6	8.8	12.197	14.465	15.284	11.547	9		10.96
TNF-α	7.13	6.32	6.18	7.13	6.54	6.64	6.85	6.13	6.09	5.66	6.9	6.54	7.22	7.55	6.16	7.56	6.4	6.64	7.17	6.7	6.3	6.2	6.9	8.1	6.4	7.2	5.9	6.6	6.9	6.5	7.6	8.3	7.9	7.1	6.1	6.8	5.9	4.9	5.8	4.4	8.3	5.1	8	7	7.3	5.5	4.1	6.2	6.2
TGF-β	2.34	2.91	2.56	3.23	2.7	2.79	3.28	3.36	3.08	2.86	3.01	3.28	3.39	3.01	3.23	3.44	3.62	2.87	3.53	1.04	1.17	1.52	1.559	1.3	2.1	1.8	1.607	1.206	1.626	1.07	1.4	1.6	1.3	1.3	0.457	1.66	0.575	0.1	0.5	-0.3	1.6	0	2.769	2.245	2.215	1.43	-0.1	1.312	1.893
ARG	3.9	3.36	1.69	1.66	1.05	2.6	2	1.64	1.32	2.01	1.58	2.3	2.08	2.7	1.44	3.02	4.35	3.19	3.16	2.927	2.615	2.091	4.851	3.8	2	1.2	2.551	4.793	5.045	3.002	2.1	2	1.4	1.6	2.501	2.133	3.13	3.197	3.5	-0.9	2	2.5	1.751	4.259	4.029	2.099	0.2	9.414	2.337
IL-4		14.35	14.01	13.97	13.17	15.11	13.97	14.18	15.58	15.17	14.26	13.87	14.16	14.61	13.35	14.84	13.2	14.4	13.69	16.8	16	17.8	17.5	ND	18.7	18.2	16.3	17.5	16.8	17.9	17.7	21.4	16.2	18.5	15.1	17.1	14	14.3	13	11.3	17.3	12.8	17.9	17.5	17.6	15.8	15.3	19.9	15.4
IL-6	11.19	10.19	9.3	8.29	5.99	5.9	6.6	11.47	11.15	9.62	11.39	12.01	11.91		11.07	11.95	11.76	11.08	12.55	12.6	12.3	11.3	13.2	10.5	11.8	11	12.3	12.5	12.5	11.9	12	10.7	9.2	9.3	12.2	10.8	11.5	10.1	8.4	4	10.3	7.3	13.4	12.1	11.7	9.6	5.9	14	11.5
iNOS				13.4	11.8		12.4	12.9	13.1						12.7	13.5	11.9		12.6				14.5	4.803	4.803				15.4									12	10.1	5.9			15.333			14.168	5.5		14.139
[truncated: 37 more columns]

## Sheet: Clusterização somente citocinas
ID	4h 104b	4h 104d	4h 105b	4h 106a	4h 106b	4h 106c	4h 106d	24h 104a	24h 104b	24h 104c	24h 104d	24h 105a	24h 105b	24h 105c	24h 105d	24h 106a	24h 106b	24h 106c	24h 106d	15d 104a	15d 104b	15d 104c	15d 104d	15d 104e	15d 104f	15d 104h	15d 105a	15d 105b	15d 105c	15d 105d	15d 105e	15d 105f	15d 105g	15d 105h	15d 106a	15d 106b	15d 106c	15d 106d	15d 106e	15d 106f	15d 106g	15d 106h	30d 104a	30d 104b	30d 104c	30d 104d	30d 104h	30d 105b	30d 105c
IFN- γ	13.75	13.58	13.7	13.34	12.35	12.13	12.74	12.86	11.68	11.38	12.18	13.13	13.39		13.1	12.92	15.62	14.21	14.21	14.002	12.792	15.222	14.086	12	11.9	12.6	13.736	13.885	14.187	13.28	8.6	11.9	9.1	7.1	8.681	10.354	10.645	5.96	5.8	2.9	12.2	5	14.118	14.133	10.574	6.805	3.5	14.901	7.97
IL-10			14	14.2	13	12.8	13.1	15.4	15.5	12.9	16.6	15.3			16.2	16.3		14.5		15.332	12.654	15.122	18.906	14.2	13.8	11	13.379	14.865	16.515	13.457	10.7	11.2	10.3	10.5	13.458	10.376	13.852	10.642	9.9	7.5	11.6	8.8	12.197	14.465	15.284	11.547	9		10.96
TNF-α	7.13	6.32	6.18	7.13	6.54	6.64	6.85	6.13	6.09	5.66	6.9	6.54	7.22	7.55	6.16	7.56	6.4	6.64	7.17	6.7	6.3	6.2	6.9	8.1	6.4	7.2	5.9	6.6	6.9	6.5	7.6	8.3	7.9	7.1	6.1	6.8	5.9	4.9	5.8	4.4	8.3	5.1	8	7	7.3	5.5	4.1	6.2	6.2
TGF-β	2.34	2.91	2.56	3.23	2.7	2.79	3.28	3.36	3.08	2.86	3.01	3.28	3.39	3.01	3.23	3.44	3.62	2.87	3.53	1.04	1.17	1.52	1.559	1.3	2.1	1.8	1.607	1.206	1.626	1.07	1.4	1.6	1.3	1.3	0.457	1.66	0.575	0.1	0.5	-0.3	1.6	0	2.769	2.245	2.215	1.43	-0.1	1.312	1.893
IL-4		14.35	14.01	13.97	13.17	15.11	13.97	14.18	15.58	15.17	14.26	13.87	14.16	14.61	13.35	14.84	13.2	14.4	13.69	16.8	16	17.8	17.5	ND	18.7	18.2	16.3	17.5	16.8	17.9	17.7	21.4	16.2	18.5	15.1	17.1	14	14.3	13	11.3	17.3	12.8	17.9	17.5	17.6	15.8	15.3	19.9	15.4
IL-6	11.19	10.19	9.3	8.29	5.99	5.9	6.6	11.47	11.15	9.62	11.39	12.01	11.91		11.07	11.95	11.76	11.08	12.55	12.6	12.3	11.3	13.2	10.5	11.8	11	12.3	12.5	12.5	11.9	12	10.7	9.2	9.3	12.2	10.8	11.5	10.1	8.4	4	10.3	7.3	13.4	12.1	11.7	9.6	5.9	14	11.5
[truncated: 37 more columns]

## Sheet: dados brutos 4 e 24h
ID estat	Exp	ID PLACA	ID	inóculo	tempo	ifnDCT	ifnRQ	TNFDCT	TNFRQ	tgfDCT	tgfRQ	iNOSDCT	iNOSRQ	argDCT	argRQ	IL4DCT	IL4RQ	IL6DCT	IL6RQ	HISTO	CLUSTER	C1	1A
P 1	001/16	POSIÇÃO 5	104 4h a	4	4H															3
P 2	001/16	POSIÇÃO 6	104 4H b	4	4H	13.75	0.9	7.13	0.57	2.34	1.47			3.9	0.7			11.19	0.49	3	1	1A	1
P 3	001/16	POSIÇÃO 7	104 4H c	4	4H															5
P 4	001/16	POSIÇÃO 8	104 4H d	4	4H	13.58	1	6.32	1	2.91	1	14.34	1	3.36	1	14.35	1	10.19	1	5	1	1A	1
P 5	001/16	POSIÇÃO 9	105 4H a	5	4H															0
P 6	001/16	POSIÇÃO 10	105 4H b	5	4H	13.7	0.9	6.18	1.09	2.56	1.21	14.61	0.81	1.69	3.08	14.01	1.37	9.3	1.9	5	1	1A	1
P 7	001/16	POSIÇÃO 11	105 4H c	5	4H															1
P 8	001/16	POSIÇÃO 12	105 4H d	5	4H															1
P 9	001/16	POSIÇÃO 13	106 4H a	6	4H	13.34	1.09	7.13	0.56	3.23		16.31	1.66	1.66	3.09	13.97	1.53	8.29		4	1	1A	1
P 10	001/16	POSIÇÃO 14	106 4H b	6	4H	12.35	2.15	6.54	0.85	2.7	1.08	15.58	0.42	1.05	4.72	13.17	2.74	5.99	20.24	8	1	1A	1
P 11	001/16	POSIÇÃO 15	106 4H c	6	4H	12.13	2.51	6.64	0.79	2.79	0.74	15.19	2.6	2.6	1.65	15.11	0.6	5.9	3.96	4	1	1A	1
P 12	001/16	POSIÇÃO 16	106 4H d	6	4H	12.74	1.59	6.85	0.68	3.28	0.7	16.51	0.22	2	2.42	13.97	1.59	6.6	13.32	4	1	1A	1
P 13	001/16	POSIÇÃO 21	104 24H a	4	24H	12.86	1.83	6.13	4.15	3.36	1.03			1.64	1.27	14.18	1.36	11.47	21.53	3	1	1A	1
P 14	001/16	POSIÇÃO 22	104 24H b	4	24H	11.68	4.02	6.09	4.3	3.08	1.35			1.32	3.86	15.58	0.46	11.15	4.89	2	1	1A	1
P 15	001/16	POSIÇÃO 23	104 24H c	4	24H	11.38	4.76	5.66	5.73	2.86	1.12			2.01	0.98	15.17	0.66	9.62	3.88	1	1	1A	1
P 16	001/16	POSIÇÃO 24	104 24H d	4	24H	12.18	2.99	6.9	2.46	3.01	1.48			1.58	3.29	14.26	1.2	11.39	4.07	1	1	1A	1
P 17	001/16	POSIÇÃO 25	105 24H a	5	24H	13.13	1.55	6.54	3.13	3.28	1.51			2.3	0.84	13.87	1.7	12.01	14.61	1	1	1A	1
P 18	001/16	POSIÇÃO 26	105 24H b	5	24H	13.39	1.28	7.22	1.96	3.39	1.09	16.65	0.98	2.08	2.29	14.16	1.41	11.91	2.84	2	1	1A	1
P 19	001/16	POSIÇÃO 27	105 24H c	5	24H			7.55	1.59	3.01	1.19	15.39	2.49	2.7	0.65	14.61	0.83		2.63	2	1	1A	1
P 20	001/16	POSIÇÃO 28	105 24H d	5	24H	13.1	0.73	6.16	4.1	3.23	1.27			1.44	3.62	13.35	2.43	11.07	5.13	3	1	1A	1
P 21	001/16	POSIÇÃO 29	106 24H a	6	24H	12.92	1.79	7.56	1.55	3.44	1.57	19.45	0.16	3.02	0.5	14.84	0.79	11.95	3.07	1	1	1A	1
P 22	001/16	POSIÇÃO 30	106 24H b	6	24H	15.62	0.33	6.4	3.53	3.62	1.05			4.35	0.51	13.2	2.46	11.76	3.07	1	1	1A	1
P 23	001/16	POSIÇÃO 31	106 24H c	6	24H	14.21	6.8	6.64	2.93	2.87	1.61	18.1	0.39	3.19	0.45	14.4	1.07	11.08	5.04	3	1	1A	1
P 24	001/16	POSIÇÃO 32	106 24H d	6	24H	14.21	0.79	7.17	2.04	3.53	1.06			3.16	3.16	13.69	1.83	12.55	1.77	0	1	1A	1

## Sheet: dados brutos larissa
ID estat	ID	inóculo	tempo	Lesão (mm)	Aspecto da Lesão	ifnDCT	ifnRQ	IL10DCT	IL10RQ	TNFDCT	TNFRQ	tgfDCT	tgfRQ	iNOSDCT	iNOSRQ	argDCT	argRQ	IL4DCT	IL4RQ	IL6DCT	IL6RQ	IgG (DO)	Histo	CP	CLUSTER	C1	1A	C2	2B
P 1	104 15d a	4	15	0.11	0	14.002	0.3	15.332	1.1	6.7	1.4	1.04	4.4	0	0	2.927	2.033	16.8	1.4	12.6	1.9	1.15864	1	12.5062	1	1B
P 2	104 15d b	4	15	0.24	0	12.792	0.8	12.654	7	6.3	1.8	1.17	4	0	0	2.615	2.524	16	2.6	12.3	2.4	1.206	1	38.1002	1	1B
P 3	104 15d c	4	15	0.17	0	15.222	0.1	15.122	1.3	6.2	1.9	1.52	3.2	0	0	2.091	3.629	17.8	0.7	11.3	5	1.0071	1	0.79187	1	1B
P 4	104 15d d	4	15	0.33	0	14.086	0.3	18.906	0.1	6.9	1.2	1.559	3.1	14.5	0.9	4.851	0.536	17.5	0.9	13.2	1.3	1.26914	1	negativo	1	1B
P 5	105 15d a	5	15	0.13	0	13.736	0.4	13.379	4.3	5.9	2.5	1.607	3	0	0	2.551	2.639	16.3	2.1	12.3	2.4	0.719811	2	10.744	1	1B
P 6	105 15d b	5	15	0.17	0	13.885	0.4	14.865	1.5	6.6	1.5	1.206	3.9	0	0	4.793	0.558	17.5	0.9	12.5	2.1	0.751381	2	0.252625	1	1B
P 7	105 15d c	5	15	0.14	0	14.187	0.3	16.515	0.5	6.9	1.2	1.626	2.9	15.4	0.5	5.045	0.469	16.8	1.5	12.5	2.1	0.489345	3	85.8193	1	1B
P 8	105 15d d	5	15	0.09	0	13.28	0.6	13.457	4	6.5	1.6	1.07	4.3	0	0	3.002	1.931	17.9	0.7	11.9	3.1	0.940805	2	1.51514	1	1B
P 9	106 15d a	6	15	0.25	0	8.681	13.7	13.458	4	6.1	2.2	0.457	6.6	0	0	2.501	2.731	15.1	4.6	12.2	2.6	0.997632	3	7.72363	1	1B
P 10	106 15d b	6	15	0.18	0	10.354	4.3	10.376	34.1	6.8	1.3	1.66	2.9	0	0	2.133	3.525	17.1	1.2	10.8	6.9	0.909234	5	5.2215	1	1A	2
P 11	106 15d c	6	15	0.08	0	10.645	3.5	13.852	3.1	5.9	2.4	0.575	6.1	0	0	3.13	1.7	14	10.5	11.5	4.2	0.719811	2	62.303	1	1B
P 12	106 15d d	6	15	0.28	1	5.96	90.3	10.642	28.4	4.9	5	0.1	8.5	12	5.1	3.197	1.686	14.3	8.3	10.1	11	0.798737	4	434.268	2			2B	1
P 13	104 30d a	4	30	0.15	0	14.118	0.3	12.197	9.7	8	0.6	2.769	1.3	15.333	0.5	1.751	4.5	17.9	0.7	13.4	1.1	0.691397	2		1	1B
P 14	104 30d b	4	30	0.33	0	14.133	0.3	14.465	2	7	1.1	2.245	1.9	0	0	4.259	0.8	17.5	0.9	12.1	2.7	0.748224	2	135.87	1	1B
P 15	104 30d c	4	30	0.2	0	10.574	3.7	15.284	1.1	7.3	0.9	2.215	1.9	0	0	4.029	0.947	17.6	0.8	11.7	3.8	0.921863	2	63.0844	1	1B
P 16	104 30d d	4	30	0.28	1	6.805	50.3	11.547	15.2	5.5		1.43	3.4	14.168	1.1	2.099	3.5	15.8	2.8	9.6	15.6	0.760852	1	53.0509	2			2B	1
P 17	105 30d a	5	30	0.21	0																	0.691397	3	84.7081
P 18	105 30d b	5	30	0.26	3	14.901	0.2			6.2	2	1.312	3.6	0	0	9.414	0.023	19.9	0.2	14	0.8	0.776638	4	67.8094	1	1B
P 19	105 30d c	5	30	0.34	2	7.97	22.4	10.96	22.8	6.2	2	1.893	2.4	14.139	1.2	2.337	3	15.4	4.2	11.5	4.4	1.0734		9.47536	2			2B	1
P 20	105 30d d	5	30	0.37	2	8.023	21.6	11.255	18.6	5.8	2.7	1.937	2.4	14.531	0.9	1.822	4.3	15.1	4.7	11.1	5.5	1.31018	3	5.30943	2			2B	1
P 21	106 30d a	6	30	0.96	3	3.801	403.2	9.6	58.5	3.2	16.3	1.115	4.2	6.427	243.2	0.065	14.5	12.6	26.1	8.6	33	7.32755	5	337.692	2			2B	2
P 22	106 30d b	6	30	0.49	5	7.857	24.2	15.083	1.3	4	9	1.318	3.6	7.29	133.7	3.364	1.5	10.3	127.6	10.5	8.7	2.66456	6	376.627	2			2A
P 23	106 30d c	6	30	0.44	3	6.032	85.8	13.914	2.9	3.8	10.4	0.976	4.6	6.083	308.9	1.729	4.6	11	79	8.7	29	4.35043	2	1231.24	2			2A
P 24	106 30d d	6	30	1.08	5	6.077	83.2	11.567	15	4.4	6.7	0.531	6.2	7.532	113.1	2.362	2.9	12.7	25	9.9	12.4	1.99526	5	124.863	2			2B	1
P 25	104 50d a	4	50	0.15	2	6.511	61.6	10.042	43	5.3	3.8	1.467	3.3	12.327	4.1	2.239	3.2	15.5	3.6	9.5	17.7	1.71429	3	42.8142	2			2B	1
P 26	104 50d b	4	50	0.02	0	12.137	1.2	11.51	15.6	7.3	0.9	2.52	1.6	ND	ND	1.443	5.6	17.3	1	12.1	2.9	1.48382	3	1.74065	1	1B
P 27	104 50d c	4	50	0.29	3	4.27	291.2	8.23	151.1	3.1	16.6	1.966	2.3	5.2	569.7	0.003	15.1	15.6	3.4	7.4	75.2	5.52486	2	598.419	2			2B	2
P 28	104 50d d	4	50	0.06	0	11.628	1.8	12.277	9.1	7	1.1	2.733	1.4	0	0	1.35	6	16.9	1.3	12.1	2.8	0.985004	3	21.5211	1	1B
P 29	105 50d a	5	50	0.87	5.5	3.887	379.9	7.743	211.8	3.3	14.5	1.217	4	5.608	429.2	-0.818	26.8	11.7	50.4	8.7	30	6.34886	5	278.774	2			2B	2
P 30	105 50d b	5	50	1.06	6	3.703	431.5	7.842	197.9	3.7	11.4	0.793	5.2	5.303	530.1	-0.135	16.7	12.3	33.3	7.7	60.3	3.3528	6	238.424	2			2B	2
P 31	105 50d c	5	50	1.35	5	4.565	237.5	7.538	244.3	4.6	6	1.69	2.8	5.231	557.5	-1.053	31.5	13.4	14.9	7.5	68.8	6.08366	6	995.94	2			2B	2
P 32	105 50d d	5	50	0.86	5.5	4.227	300.1	7.605	233.1	4.2	7.7	1.86	2.5	5.527	454	-1.004	31.5	12.3	33.2	9.2	21	7.08129		427.579	2			2B	2
P 33	106 50d a	6	50	2.08	6.5	3.542	482.4	6.816	403	3.5	12.7	0.994	4.6	3.671	1643.9	-0.911	28.5	12.9	21.5	8	47.6	7.44436	7	115.783	2			2B	2
P 34	106 50d b	6	50	0.65	4.5	3.172	623.5	6.909	377.7	2.5	25	0.493	6.4	4.803	749.9	-1.766	51.6	11.7	49.8	8.5	35.2	7.77269	5	196.593	2			2B	2
P 35	106 50d c	6	50	1.7	6.5	3.554	478.3	6.506	499.3	3.2	15.8	0.925	4.8	4.803	1468.7	-1.466	42	14	10.2	6.7	117.4	5.28493	6	522.699	2			2B	2
P 36	106 50d d	6	50	1.47	6	3.646	448.8	7.789	205.2	4.2	7.6	1.093	4.2	4.803	846	-0.42	20.3	12.2	34.8	7.7	58.3	3.38753	7	687.104	2			2B	2
P 37	104 15d e	4	15	0.13	0	12	1.4	14.2	2.5	8.1	0.5	1.3	3.6	4.803	4.4	3.8	1.1	ND	ND	10.5	8.9	0.593767	0	102.86	1	1B
P 38	104 15d f	4	15	0.19	0	11.9	1.5	13.8	3.1	6.4	1.7	2.1	2.1	4.803	0	2	3.8	18.7	0.4	11.8	3.5	0.684452	0	14.7375	1	1B
P 39	104 15d g	4	15	0.05	0																	0.51172	1	115.525
P 40	104 15d h	4	15	0.18	0	12.6	0.9	11	21.3	7.2	1	1.8	2.5	0	0	1.2	6.4	18.2	0.5	11	5.9	0.319555	0	6.22771	1	1B
P 41	105 15d e	5	15	0.17	0	8.6	14.1	10.7	27.2	7.6	0.7	1.4	3.5	0	0	2.1	3.4	17.7	0.8	12	3	0.444786	2	89.5216	1	1A	2
P 42	105 15d f	5	15	0.36	0	11.9	1.5	11.2	18.7	8.3	0.5	1.6	3	0	0	2	3.7	21.4	0.1	10.7	7.4	0.528993	2	24.4855	1	1A	2
P 43	105 15d g	5	15	0.28	0	9.1	10.1	10.3	36.9	7.9	0.6	1.3	3.7	0	0	1.4	5.7	16.2	2.2	9.2	21.5	0.35626	2	308.589	1	1A	2
P 44	105 15d h	5	15	0.33	0	7.1	40	10.5	31.7	7.1	1	1.3	3.7	0	0	1.6	5	18.5	0.5	9.3	19.2	0.38217	2	54.3245	1	1A	2
P 45	106 15d e	6	15	0.12	0	5.8	97.2	9.9	48.1	5.8	2.6	0.5	6.3	10.1	19.6	3.5	1.3	13	21.1	8.4	37.3	0.395125		1295.66	2			2B	2
P 46	106 15d f	6	15	0.56	4	2.9	759	7.5	251.3	4.4	6.9	-0.3	11	5.9	345.4	-0.9	29.8	11.3	65.6	4	774.7	1.7338		383.981	2			2B	2
P 47	106 15d g	6	15	0.13	0	12.2	1.2	11.6	15	8.3	0.4	1.6	2.9	0	0	2	3.8	17.3	1	10.3	9.7	0.375693		2.25964	1	1B
P 48	106 15d h	6	15	0.06	0	5	175.9	8.8	99.9	5.1	4.2	0	8.8	0	0	2.5	2.7	12.8	24	7.3	77.3	0.38217		771.513	2			2B	2
P 49	104 30d e	4	30	0.54	1																	0.526834	0	20.8763
P 50	104 30d f	4	30	0.39	0																	0.28069	0	21.9836
P 51	104 30d g	4	30	0.46	5																	0.267735	0	1289.42
P 52	104 30d h	4	30	0.82	5	3.5	480.2	9	86.6	4.1	8.4	-0.1	10.1	5.5	463.4	0.2	13.3	15.3	4.3	5.9	212.2	0.578653	5	798.32	2			2B	2
P 53	105 30d e	5	30	0.62	5	5.3	145.9	9.3	69.5	5	4.5	-0.3	11.6	7.7	102.6	2.3	3	19	0.3	8	47.1	2.76372	5	25.4534	2			2B	1
P 54	105 30d f	5	30	0.34	3	2.8	827.8	9	86.5	4.5	6.6	0.1	8.7	5.9	353.7	1	7.4	11.8	47.5	8	49.6	1.07526	4	551.219	2			2B	2
P 55	105 30d g	5	30	0.69	6	2.9	857.4	14.5	0.6	10.3	0.1	5	0.1	10.7	45.4	6.4	0.1	12	41	12.8	0.5	0.725476	6	217.421	2			2A
P 56	105 30d h	5	30	0.7	6	3.3	559	9.3	70.1	4.7	5.7	0.1	8.2	6.5	225.4	1.3	5.9	10.5	118.7	7.4	74.5	0.660701	6	3874.31	2			2B	2
P 57	106 30d e	6	30	0.77	6	3	710.7	8.5	128.8	5	4.7	-0.5	13.2	3.6	1673.1	0.6	9.6			5.7	232.1	1.8979	7	709.74	2			2B	2
P 58	106 30d f	6	30	0.58	8	3.9	382.8	7.4	263.4	3.7	11.2	0.8	5.3	4.4	977.4	-1.2	35.1	12.2	34.7	7.7	61.5	2.92565	9	374.821	2			2B	2
P 59	106 30d g	6	30	0.4	3	4.4	261	8.8	104.6	5.7	2.9	2.1	2	6.7	204.5	2.3	3.1	11.8	46.6	10.1	11.2	0.611041	7	1154.26	2			2B	2
P 60	106 30d h	6	30	0.4	0	4.1	319.2	8.4	130.7	4.1	8.4	2.2	1.9	6.7	199	0.5	10.3	11.3	63.8	9	24.4	1.38402	8	1277.31	2			2B	2
P 61	104 50d e	4	50	0.5	0	4.8	205.8	8	181.3	4.1	8.2	2.4	1.7	7.7	99.7	0.1	13.9	14.9	5.3	8.3	40.6	1.87199	3	1050.45	2			2B	2
P 62	104 50d f	4	50	0.19	0	12.9	0.7	11.8	12.9	8.4	0.4	3.3	0.9	ND	ND	2.6	2.4	17.9	0.7	13.2	1.4	0.442627	0	6.41953	1	1B
P 63	104 50d g	4	50	1.01	8	4.9	191.8	7.9	189.6	5.8	2.7	2.9	1.2	6.7	702.1	0.4	11.3	16.7	1.6	8.9	26.6	4.33342	10	1432.17	2			2B	1
P 64	104 50d h	4	50	1.55	8	4.9	181.2	8	174.8	4.9	4.9	2.2	1.9	5.6	437.3	-1.2	35.1	18	0.6	10.2	10.5	4.38092	10	44.1844	2			2B	1
P 65	105 50d e	5	50	1.96	7	3.8	389.4	7.6	226.5	4.7	5.5	2.3	1.8	3.8	1471.9	0.1	14	12.7	24.9	7.6	62.5	0.958665	9	128.845	2			2B	2
P 66	105 50d f	5	50	1.56	7	4.4	264.4	7.9	191.2	5.1	4.2	1.6	2.9	4.4	952.2	-0.6	23.9	12.8	23.5	7.8	54.2	6.06938	11	101.033	2			2B	2
P 67	105 50d g	5	50	0.94	7.5	4.3	281.5	7.5	252.1	4.7	5.6	1.6	2.9	4.8	754.9	-0.4	20.7	14.6	6.6	7.7	59.4	5.98949	12	452.056	2			2B	2
P 68	105 50d h	5	50	0.86	8	6.1	84.2	10.4	33.1	4.7	5.7	2.3	1.8	6.1	303	1.3	6.2	13.3	17	9.6	16.4	4.5407	12	28.6796	2			2B	1
P 69	106 50d e	6	50	1.81	7.5	3.6	453.9	8	182	5.5	3.3	1.4	3.4	5.7	408.8	0.3	12.2	12.9	22.2	8.3	39.2	6.92225	10	15583.7	2			2B	2
P 70	106 50d f	6	50	1.36	8	4	356.2	7.6	239.8	4.7	5.7	2	2.2	4.7	782.5	-1.2	34.8	12.7	25.6	8.2	41.3	5.3547	12	417.403	2			2B	2
P 71	106 50d g	6	50	1.48	8	4	354.8	7.6	228.2	5	4.4	1.6	3	4.7	777.9	-0.8	27.2	12.8	23	7.3	76.4	4.94662	10	1193.52	2			2B	2
P 72	106 50d h	6	50	1.97	6.5	6.6	59.5	12.3	8.7	4	7.2	1.7	2.8	4.9	707.1	1.6	5	12.3	32.9	8.4	36.1	3.94046	11	997.468	2			2A
